# Supplementary material for: Comparison of methods for faecal hormone preservation and analysis in African savanna elephants under field conditions
Source: Conserv Physiol. 2025 Apr 23;13(1):coaf026. doi: 10.1093/conphys/coaf026 (PMC12060003; doi:10.1093/conphys/coaf026)
Supplement: Web_Material_coaf026 [file web_material_coaf026.zip]

Archive with 1 entries (1 files):
- field friendly_supplemental file.pdf
